# Supplementary material for: Integrating Serum Biomarkers into Prediction Models for Biochemical Recurrence Following Radical Prostatectomy
Source: Cancers (Basel). 2021 Aug 19;13(16):4162. doi: 10.3390/cancers13164162 (PMC8391749; doi:10.3390/cancers13164162)
Supplement: Supplementary file 1 [file cancers-13-04162-s001.zip]

Archive with 1 entries (1 files):
- cancers-1321429-supplementary.pdf
